# Supplementary material for: N′-(2-Hy­droxy-1,2-diphenyl­ethyl­idene)benzohydrazide
Source: Acta Crystallogr Sect E Struct Rep Online. 2010 Sep 30;66(Pt 10):o2692. doi: 10.1107/S1600536810038365 (PMC2983425; doi:10.1107/S1600536810038365)
Supplement: Supplementary file 2 [file e-66-o2692-Isup2.hkl]

# 
# h,k,l, Fc-squared, Fo-squared, sigma(Fo-squared) and status flag 
# 
data_I
_shelx_title ' 091026b in P2(1)2(1)2(1)' 
_shelx_refln_list_code          4 
_shelx_F_calc_maximum      231.39 
_exptl_crystal_F_000       696.00 
_reflns_d_resolution_high  0.8403 
 
loop_ 
 _symmetry_equiv_pos_as_xyz 
 'x, y, z' 
 '-x+1/2, -y, z+1/2' 
 '-x, y+1/2, -z+1/2' 
 'x+1/2, -y+1/2, -z' 
 
_cell_length_a     7.7318 
_cell_length_b    11.0653 
_cell_length_c    19.7247 
_cell_angle_alpha  90.000 
_cell_angle_beta   90.000 
_cell_angle_gamma  90.000 
 
_shelx_F_squared_multiplier     1.000 
 
loop_ 
 _refln_index_h 
 _refln_index_k 
 _refln_index_l 
 _refln_F_squared_calc 
 _refln_F_squared_meas 
 _refln_F_squared_sigma 
 _refln_observed_status 
   2   0   0       68.81       59.93      9.72 o 
   4   0   0     7220.61     7407.40     78.34 o 
   6   0   0        2.02       -5.07      6.60 o 
   8   0   0        1.48       -0.95     12.38 o 
   1   1   0      579.04      540.09      6.34 o 
   2   1   0    53539.76    49520.25    206.03 o 
   3   1   0      818.13      786.35     11.13 o 
   4   1   0       93.92       99.93      6.92 o 
   5   1   0       32.57       28.21      4.87 o 
   6   1   0       38.20       33.36      7.94 o 
   7   1   0       74.97       47.00     11.28 o 
   8   1   0        3.26       -9.86      9.50 o 
   9   1   0       26.19       33.05     14.26 o 
   0   2   0    14242.28    13200.69    146.19 o 
   1   2   0     2985.54     2899.39     17.80 o 
   2   2   0       96.30       85.46      4.13 o 
   3   2   0      873.83      874.77     11.74 o 
   4   2   0     2190.73     2178.44     21.78 o 
   5   2   0      605.65      617.62     12.71 o 
   6   2   0      120.97      147.44     14.00 o 
   7   2   0        0.07       -9.06      6.62 o 
   8   2   0       52.32       53.48     12.06 o 
   9   2   0       11.54      -13.03     17.44 o 
   1   3   0        2.95        2.03      1.81 o 
   2   3   0     4995.46     5178.23     29.23 o 
   3   3   0     1239.97     1194.49     17.55 o 
   4   3   0       16.23       18.67      4.20 o 
   5   3   0       92.20       92.16      7.18 o 
   6   3   0     1387.94     1354.02     33.96 o 
   7   3   0      313.00      298.89     15.81 o 
   8   3   0       13.49       -3.58     12.71 o 
   0   4   0      324.98      321.35      7.60 o 
   1   4   0       41.42       40.64      3.77 o 
   2   4   0       86.79       93.38      3.45 o 
   3   4   0      152.94      152.72      5.06 o 
   4   4   0      718.91      712.88     16.98 o 
   5   4   0       24.78       29.51      6.16 o 
   6   4   0       33.82       27.75     11.77 o 
   7   4   0       81.80      116.61     30.64 o 
   8   4   0      100.10      110.91     25.30 o 
   1   5   0     1034.51     1024.20     16.94 o 
   2   5   0      751.58      775.42     12.27 o 
   3   5   0        0.32       -1.61      2.41 o 
   4   5   0       27.67       24.74      6.88 o 
   5   5   0       50.43       47.65      9.33 o 
   6   5   0       98.35       83.90     16.41 o 
   7   5   0       23.30       20.62     13.27 o 
   8   5   0       36.22       23.67     17.29 o 
   0   6   0      287.71      300.97      9.05 o 
   1   6   0      720.64      697.11     12.10 o 
   2   6   0       26.11       26.16      4.44 o 
   3   6   0       26.34       22.06      4.61 o 
   4   6   0       18.76        7.29      6.68 o 
   5   6   0      112.26      133.21     13.58 o 
   6   6   0        0.01      -14.08      9.39 o 
   7   6   0       35.92       22.02     13.14 o 
   8   6   0       92.94      114.49     22.08 o 
   1   7   0      269.42      248.94      9.85 o 
   2   7   0       53.52       62.56      7.28 o 
   3   7   0        0.04       -6.25      4.65 o 
   4   7   0        2.29       -1.85      5.78 o 
   5   7   0      225.01      256.60     16.68 o 
   6   7   0       16.99       27.87     12.83 o 
   7   7   0        0.42        3.65     13.04 o 
   0   8   0      144.75      183.23     16.49 o 
   1   8   0       15.23        9.30      4.40 o 
   2   8   0        1.68       -2.41      4.27 o 
   3   8   0       39.45       30.78      7.49 o 
   4   8   0       23.67       23.96      7.61 o 
   5   8   0        8.15        0.60      8.64 o 
   6   8   0       11.33       18.30     13.61 o 
   7   8   0        6.59       -5.40     13.04 o 
   1   9   0       48.75       30.47      7.42 o 
   2   9   0       13.11       -1.69      7.31 o 
   3   9   0        9.64        0.65      6.82 o 
   4   9   0       45.13       31.54      9.22 o 
   5   9   0       33.33       27.04     11.74 o 
   6   9   0        6.89       11.65     14.34 o 
   0  10   0        5.83       -2.93      9.04 o 
   1  10   0       12.46        3.89      8.62 o 
   2  10   0       52.67       44.84     11.32 o 
   3  10   0        6.71        9.42      9.51 o 
   4  10   0        0.93       -6.46      8.10 o 
   5  10   0        0.17        6.14     10.27 o 
   1  11   0        2.73       -4.64      9.01 o 
   2  11   0        7.37        7.02      9.95 o 
   3  11   0        8.11       13.82     10.46 o 
   4  11   0        3.20       -5.84     10.12 o 
   5  11   0        0.00        2.74     14.30 o 
   0  12   0        1.95      -10.82     18.74 o 
   1  12   0       11.03      -13.45      9.49 o 
   2  12   0        2.33      -13.15      9.93 o 
   3  12   0        3.70       -8.38     10.53 o 
   1  13   0        5.53        1.73     16.08 o 
   1   0   1      138.18      124.80      4.75 o 
   2   0   1     7515.05     7383.80     72.56 o 
   3   0   1     1568.10     1682.95     17.76 o 
   4   0   1       22.83       30.07      4.80 o 
   5   0   1       79.86       95.12      6.36 o 
   6   0   1       15.88       16.22      5.42 o 
   7   0   1        2.72       -1.06      6.30 o 
   8   0   1        2.08        0.26     10.19 o 
   9   0   1        0.44        1.53     11.22 o 
   0   1   1     6700.94     6525.68     65.80 o 
   1   1   1      804.24      763.08      8.40 o 
   2   1   1      239.22      234.76      4.50 o 
   3   1   1      261.98      259.45      5.11 o 
   4   1   1     3202.97     3197.22     20.92 o 
   5   1   1      238.38      227.40      5.73 o 
   6   1   1       60.04       53.20      5.17 o 
   7   1   1       10.86        4.84      5.33 o 
   8   1   1       11.31       16.89      7.35 o 
   9   1   1        2.87        3.72      8.46 o 
   0   2   1      876.75      880.50      9.54 o 
   1   2   1     3248.54     3300.79     15.32 o 
   2   2   1    11293.08    11478.96     58.17 o 
   3   2   1      111.94      107.50      3.74 o 
   4   2   1      311.96      297.59      6.10 o 
   5   2   1       12.55        9.00      3.07 o 
   6   2   1     1089.97     1012.84     16.16 o 
   7   2   1       38.22       28.91      6.61 o 
   8   2   1       12.64        2.40      6.48 o 
   9   2   1        5.27        5.02     12.66 o 
   0   3   1      274.44      268.72      6.29 o 
   1   3   1      455.66      472.74      5.41 o 
   2   3   1      170.58      171.58      3.46 o 
   3   3   1      425.07      428.38      5.94 o 
   4   3   1     2458.37     2467.58     17.46 o 
   5   3   1      184.34      170.94      7.42 o 
   6   3   1       46.62       40.37      6.67 o 
   7   3   1       23.07       14.40      7.13 o 
   8   3   1       52.72       32.30     10.40 o 
   0   4   1      199.34      185.70      5.01 o 
   1   4   1      532.24      536.71      6.26 o 
   2   4   1      322.78      310.18      5.06 o 
   3   4   1      119.16      115.00      4.30 o 
   4   4   1       40.39       47.06      3.77 o 
   5   4   1       83.61       90.91      5.89 o 
   6   4   1       76.38       70.65     10.33 o 
   7   4   1       89.82       80.20     11.70 o 
   8   4   1        0.15       -1.97      8.48 o 
   0   5   1     1237.20     1243.18     16.14 o 
   1   5   1       50.83       58.05      3.44 o 
   2   5   1      141.18      141.59      4.20 o 
   3   5   1      173.15      183.61      4.69 o 
   4   5   1      140.63      151.41      6.83 o 
   5   5   1       35.98       44.68      6.22 o 
   6   5   1       39.35       28.86      8.98 o 
   7   5   1       64.68       55.35     11.36 o 
   8   5   1       38.76       24.38     14.48 o 
   0   6   1      107.74      121.72      9.53 o 
   1   6   1      254.35      245.54      5.29 o 
   2   6   1      240.40      228.93      5.33 o 
   3   6   1       77.71       90.52      6.11 o 
   4   6   1       62.94       58.80      5.98 o 
   5   6   1      137.62      133.85     11.52 o 
   6   6   1       30.01       12.55      8.45 o 
   7   6   1        2.49       -0.53      8.31 o 
   8   6   1        4.80        7.50      9.36 o 
   0   7   1       13.47       14.42      3.78 o 
   1   7   1       61.52       63.98      4.28 o 
   2   7   1      450.17      460.07      7.92 o 
   3   7   1       59.32       46.72      5.46 o 
   4   7   1      124.36      140.58      8.91 o 
   5   7   1      106.43      114.49      9.76 o 
   6   7   1        6.71       -3.75      7.62 o 
   7   7   1       13.62       -5.70      8.78 o 
   0   8   1       10.80        4.95      5.00 o 
   1   8   1       15.51        7.79      3.05 o 
   2   8   1      151.57      166.76      7.25 o 
   3   8   1       42.76       34.24      5.41 o 
   4   8   1        1.30       -6.15      4.10 o 
   5   8   1       15.66        7.60      6.13 o 
   6   8   1       54.52       42.02     10.59 o 
   7   8   1        3.87      -13.81      9.21 o 
   0   9   1        2.50       -1.55      5.17 o 
   1   9   1       40.03       31.07      5.21 o 
   2   9   1      125.57      162.22     11.99 o 
   3   9   1       17.84        9.91      4.98 o 
   4   9   1       26.96       13.43      5.60 o 
   5   9   1        3.97       12.33      7.85 o 
   6   9   1       17.97       13.86      9.96 o 
   0  10   1       59.45       50.09      9.53 o 
   1  10   1        8.99       11.36      5.66 o 
   2  10   1       14.55        8.06      6.38 o 
   3  10   1        0.87       -8.64      5.76 o 
   4  10   1        5.78       -8.63      5.75 o 
   5  10   1       39.99       27.81      8.30 o 
   0  11   1      190.43      257.87     21.16 o 
   1  11   1      115.79      133.96     11.53 o 
   2  11   1       12.68        7.30      7.24 o 
   3  11   1        4.45       -6.45      7.02 o 
   4  11   1       19.86       14.06      8.14 o 
   5  11   1        2.45       -8.55     10.77 o 
   0  12   1        5.54        4.57     13.53 o 
   1  12   1       41.51       35.06      8.95 o 
   2  12   1        0.89       -0.61      7.40 o 
   3  12   1        2.37       -4.00      8.34 o 
   0  13   1       25.92        6.58     25.10 o 
   1  13   1        8.94        2.50     11.19 o 
   0   0   2     3538.70     3496.75     38.93 o 
   1   0   2      215.45      226.08      4.93 o 
   2   0   2     1269.62     1275.48     15.75 o 
   3   0   2     1830.86     1905.65     18.21 o 
   4   0   2        7.81        3.90      3.11 o 
   5   0   2       18.51       20.31      4.87 o 
   6   0   2        0.35       -1.91      4.44 o 
   7   0   2        4.19        1.00      7.38 o 
   8   0   2       27.50       33.45     20.47 o 
   9   0   2        9.92       18.68     14.63 o 
   0   1   2       54.72       58.52      2.68 o 
   1   1   2     2287.20     2193.28     18.77 o 
   2   1   2     3837.64     3839.04     17.92 o 
   3   1   2       29.19       29.21      3.41 o 
   4   1   2      424.24      435.23      7.39 o 
   5   1   2       72.79       77.08      5.10 o 
   6   1   2       89.27       80.93      5.66 o 
   7   1   2      192.68      216.37     11.00 o 
   8   1   2        5.73        1.82      6.86 o 
   9   1   2       10.69       19.87     10.15 o 
   0   2   2     7975.11     7790.56     60.13 o 
   1   2   2     1606.32     1514.76     10.86 o 
   2   2   2     1248.83     1322.38     10.10 o 
   3   2   2      266.59      286.61      5.36 o 
   4   2   2     1037.65      975.52     10.90 o 
   5   2   2        5.64        6.53      3.13 o 
   6   2   2      353.66      343.19      9.04 o 
   7   2   2       27.98       30.27      6.81 o 
   8   2   2       10.63        5.43      7.93 o 
   9   2   2       19.43       19.08     15.37 o 
   0   3   2      199.13      190.76      5.52 o 
   1   3   2      441.86      442.07      6.03 o 
   2   3   2     2469.49     2495.19     17.33 o 
   3   3   2       66.32       63.43      3.95 o 
   4   3   2      497.61      521.69      8.06 o 
   5   3   2      120.00      128.88      9.74 o 
   6   3   2      187.73      206.64     11.55 o 
   7   3   2      129.90      146.92     11.88 o 
   8   3   2       98.80      108.06     13.77 o 
   0   4   2     4900.30     4858.75     34.19 o 
   1   4   2      141.59      130.03      3.54 o 
   2   4   2       39.16       35.77      2.58 o 
   3   4   2      406.71      435.14      6.87 o 
   4   4   2      285.06      270.20      6.60 o 
   5   4   2        7.56        3.01      3.65 o 
   6   4   2      192.56      196.16     11.54 o 
   7   4   2       37.26       18.82      8.47 o 
   8   4   2       40.93       25.00     10.47 o 
   0   5   2       24.58       31.97      4.77 o 
   1   5   2     1405.51     1490.95     12.53 o 
   2   5   2      780.13      801.29      9.15 o 
   3   5   2      192.98      193.58      4.88 o 
   4   5   2      369.55      378.97      8.44 o 
   5   5   2       29.91       29.98      6.41 o 
   6   5   2       49.13       35.66      7.64 o 
   7   5   2        9.91       12.22      9.20 o 
   8   5   2       22.11       17.42     10.31 o 
   0   6   2     1118.37     1097.45     20.39 o 
   1   6   2     1311.43     1399.66     12.36 o 
   2   6   2      173.34      174.62      4.83 o 
   3   6   2        9.68       11.78      3.32 o 
   4   6   2       48.42       43.31      6.44 o 
   5   6   2      207.84      223.61     13.19 o 
   6   6   2       11.87        1.98      6.40 o 
   7   6   2        1.42       -3.08      8.29 o 
   8   6   2        3.93       -1.19     10.74 o 
   0   7   2      326.01      330.05      8.56 o 
   1   7   2       48.24       44.03      4.10 o 
   2   7   2      108.55      118.53      5.93 o 
   3   7   2       41.91       42.23      4.76 o 
   4   7   2      115.96      134.42      8.88 o 
   5   7   2       59.69       48.33      8.45 o 
   6   7   2        6.90        5.21      8.82 o 
   7   7   2        4.93       -5.98      8.43 o 
   0   8   2       40.45       39.42      7.00 o 
   1   8   2        9.21       10.59      3.40 o 
   2   8   2      264.50      256.99      7.23 o 
   3   8   2       23.58       15.44      5.08 o 
   4   8   2       35.63       32.99      6.30 o 
   5   8   2        0.89       -2.13      5.83 o 
   6   8   2       73.05       55.11     11.72 o 
   7   8   2        8.68        3.98      9.83 o 
   0   9   2       70.15       77.84      9.42 o 
   1   9   2       59.25       63.35      7.02 o 
   2   9   2       32.54       31.44      6.82 o 
   3   9   2       54.69       47.84      6.62 o 
   4   9   2        7.94       -1.21      5.07 o 
   5   9   2       73.49       74.98     11.08 o 
   6   9   2       46.84       31.09     10.74 o 
   0  10   2        4.66       -0.01      7.11 o 
   1  10   2       57.47       59.28      7.52 o 
   2  10   2       36.82       32.77      7.62 o 
   3  10   2        2.59       -7.96      6.20 o 
   4  10   2       16.33        3.10      6.32 o 
   5  10   2        2.36       -0.46      7.51 o 
   0  11   2        0.01       -1.86      9.29 o 
   1  11   2       12.37        7.82      7.03 o 
   2  11   2       11.93        2.78      7.57 o 
   3  11   2       24.74       21.96      8.19 o 
   4  11   2        0.93       -4.46      7.60 o 
   0  12   2        7.33       10.60     13.28 o 
   1  12   2       12.13        5.00      8.39 o 
   2  12   2        6.14       -3.70      7.61 o 
   3  12   2        8.32        5.22      9.07 o 
   0  13   2        0.56       11.99     16.68 o 
   1  13   2        5.65        9.87      9.67 o 
   1   0   3      267.69      259.10      6.96 o 
   2   0   3     1521.74     1518.58     27.99 o 
   3   0   3     2456.41     2527.99     20.60 o 
   4   0   3       91.06       84.87      7.26 o 
   5   0   3        0.09       -4.28      3.87 o 
   6   0   3        0.00       -4.43      5.67 o 
   7   0   3      187.63      193.20     16.28 o 
   8   0   3        1.23       -7.42      9.32 o 
   9   0   3        0.31        4.04     13.28 o 
   0   1   3     1604.68     1500.11     59.72 o 
   1   1   3     2177.17     2092.32     14.62 o 
   2   1   3      660.81      646.41      6.46 o 
   3   1   3      204.52      209.51      4.25 o 
   4   1   3      372.76      389.75      6.78 o 
   5   1   3      403.73      388.60      8.91 o 
   6   1   3       51.65       50.85      6.03 o 
   7   1   3       50.47       47.53      7.07 o 
   8   1   3       39.92       40.37      8.64 o 
   9   1   3       11.12        9.58      9.36 o 
   0   2   3     6153.20     6140.65     34.78 o 
   1   2   3      528.32      536.16      7.87 o 
   2   2   3      790.81      792.33      8.56 o 
   3   2   3       61.49       57.72      3.09 o 
   4   2   3       31.46       31.27      5.24 o 
   5   2   3      175.41      163.07      6.64 o 
   6   2   3      206.73      203.50      9.09 o 
   7   2   3       71.10       70.42      8.14 o 
   8   2   3       24.52       25.47      8.20 o 
   9   2   3        4.20       -1.56     12.82 o 
   0   3   3     1843.12     1869.14     18.01 o 
   1   3   3       51.05       47.92      3.47 o 
   2   3   3      318.39      344.54      6.35 o 
   3   3   3     1015.51     1072.95     12.04 o 
   4   3   3      300.87      308.46      6.06 o 
   5   3   3      152.52      172.34     11.46 o 
   6   3   3       58.44       46.20      6.13 o 
   7   3   3        3.97        3.06      6.69 o 
   8   3   3       15.77       10.85      8.98 o 
   0   4   3       88.42       83.54      9.97 o 
   1   4   3      418.06      418.74      6.43 o 
   2   4   3      520.74      488.91      8.20 o 
   3   4   3      332.97      345.11      8.31 o 
   4   4   3      186.62      191.89      6.28 o 
   5   4   3      142.61      149.79      8.07 o 
   6   4   3      213.11      212.24     14.79 o 
   7   4   3       24.47       18.12      8.59 o 
   8   4   3       14.35        6.62      9.43 o 
   0   5   3     1354.56     1288.99     17.93 o 
   1   5   3      333.29      346.56      6.57 o 
   2   5   3      439.12      467.48      7.19 o 
   3   5   3       55.65       62.82      7.45 o 
   4   5   3      192.28      197.69      7.06 o 
   5   5   3       25.40       22.44      6.24 o 
   6   5   3       79.04       84.90      9.71 o 
   7   5   3       20.82        9.71      8.79 o 
   8   5   3        3.02       -7.84      8.80 o 
   0   6   3        0.60       -4.09      2.98 o 
   1   6   3      391.31      400.01      8.65 o 
   2   6   3       91.89       90.00      5.16 o 
   3   6   3       26.36       32.17      4.43 o 
   4   6   3       52.97       57.04      5.57 o 
   5   6   3       19.25       21.27      6.65 o 
   6   6   3       16.61       19.81      7.57 o 
   7   6   3      102.27      112.97     14.04 o 
   8   6   3       10.46        2.38     10.71 o 
   0   7   3       26.91       18.86      4.23 o 
   1   7   3      147.83      157.02      5.89 o 
   2   7   3      199.18      192.41      6.42 o 
   3   7   3      211.63      218.31      7.01 o 
   4   7   3      102.25      108.59      8.04 o 
   5   7   3      170.66      161.45     11.13 o 
   6   7   3       21.56       23.74      8.45 o 
   7   7   3       37.37       30.21     10.57 o 
   0   8   3      132.69      180.01     21.85 o 
   1   8   3      230.41      232.56      6.69 o 
   2   8   3      136.07      151.24      8.87 o 
   3   8   3       40.14       28.23      5.37 o 
   4   8   3        2.28       -2.55      4.74 o 
   5   8   3      139.40      161.02     16.54 o 
   6   8   3       13.22       -1.95      7.40 o 
   7   8   3       10.76       -9.43     10.20 o 
   0   9   3       15.29        8.32      6.46 o 
   1   9   3       96.08      101.91      9.02 o 
   2   9   3       59.43       62.97      7.17 o 
   3   9   3       22.69        9.55      5.26 o 
   4   9   3       42.79       37.46      6.87 o 
   5   9   3       25.95       28.87      9.64 o 
   6   9   3       14.12        9.45      9.40 o 
   0  10   3        8.99       -7.66      6.38 o 
   1  10   3       51.09       53.44      7.29 o 
   2  10   3        5.83        2.23      6.00 o 
   3  10   3       21.03       19.12      7.16 o 
   4  10   3        0.48        0.15      6.70 o 
   5  10   3       35.06       26.60      8.27 o 
   0  11   3       45.35       68.60     13.55 o 
   1  11   3       40.72       48.80      8.75 o 
   2  11   3       16.82       15.72      7.57 o 
   3  11   3       15.13        9.19      7.51 o 
   4  11   3       21.64       31.78      9.64 o 
   0  12   3       70.72       84.80     15.60 o 
   1  12   3        9.05        3.16      8.51 o 
   2  12   3        5.07       -1.03      8.00 o 
   3  12   3        7.57        4.79      8.22 o 
   0  13   3       19.79       12.48     15.14 o 
   0   0   4    13004.14    12123.55    112.18 o 
   1   0   4     6269.67     6270.19     69.18 o 
   2   0   4      839.02      830.47     15.85 o 
   3   0   4        3.49       12.78      3.99 o 
   4   0   4      485.68      512.21     12.57 o 
   5   0   4        0.25       -4.68      3.95 o 
   6   0   4       27.94       15.85      6.28 o 
   7   0   4       20.09       17.07     15.71 o 
   8   0   4        0.29       -6.35      8.83 o 
   9   0   4        0.30        9.29     12.68 o 
   0   1   4      268.54      250.95      6.46 o 
   1   1   4     2993.87     2928.30     19.02 o 
   2   1   4       96.49      101.67      3.01 o 
   3   1   4      285.87      269.45      6.71 o 
   4   1   4      250.61      231.22      4.95 o 
   5   1   4       25.52       22.17      4.18 o 
   6   1   4        3.42       -2.02      4.05 o 
   7   1   4      226.20      215.93     16.45 o 
   8   1   4       12.88       11.58      7.19 o 
   9   1   4        3.69       -2.04      8.75 o 
   0   2   4     2710.50     2687.50     40.04 o 
   1   2   4     4148.76     4060.70     27.23 o 
   2   2   4      406.66      400.54      6.22 o 
   3   2   4      383.31      395.15      5.55 o 
   4   2   4       47.54       57.32      4.35 o 
   5   2   4        0.10       -4.89      3.26 o 
   6   2   4       11.81        1.40      4.78 o 
   7   2   4       23.55       16.33      6.70 o 
   8   2   4       15.19       12.35      7.62 o 
   0   3   4     1209.31     1227.01     16.76 o 
   1   3   4      320.03      306.38      5.36 o 
   2   3   4      487.40      442.18      7.30 o 
   3   3   4      286.50      291.01      6.57 o 
   4   3   4      337.17      324.52      8.12 o 
   5   3   4      138.48      145.92      8.60 o 
   6   3   4      119.64      136.15      9.32 o 
   7   3   4       20.09        5.09      6.88 o 
   8   3   4       20.76       21.26      9.63 o 
   0   4   4      245.98      233.93      7.33 o 
   1   4   4     1244.35     1301.50     11.73 o 
   2   4   4      951.25      947.25     11.60 o 
   3   4   4      116.22      120.93      5.85 o 
   4   4   4       74.90       79.61      6.45 o 
   5   4   4       10.48        3.93      5.04 o 
   6   4   4       59.80       66.26      8.71 o 
   7   4   4       14.95       17.84      8.69 o 
   8   4   4        7.79        3.32      9.34 o 
   0   5   4      142.56      139.84      9.82 o 
   1   5   4       18.71       20.32      3.04 o 
   2   5   4      226.01      233.21      5.78 o 
   3   5   4        2.04       -0.53      2.90 o 
   4   5   4       33.22       30.31      4.58 o 
   5   5   4      158.44      183.31     13.93 o 
   6   5   4        6.35        2.56      6.04 o 
   7   5   4       50.20       47.52     10.45 o 
   8   5   4       74.29       68.96     13.31 o 
   0   6   4       79.89       91.89      7.69 o 
   1   6   4       10.78       16.16      3.27 o 
   2   6   4      457.92      465.93      8.09 o 
   3   6   4       12.12        5.59      3.42 o 
   4   6   4        4.58        1.43      3.82 o 
   5   6   4       13.68       13.59      5.80 o 
   6   6   4       10.92        8.08      6.75 o 
   7   6   4       18.74       24.91      9.61 o 
   8   6   4       17.83       -3.80     10.26 o 
   0   7   4      170.64      168.04     17.91 o 
   1   7   4       98.36      107.07      7.03 o 
   2   7   4       32.03       27.55      4.66 o 
   3   7   4      449.64      428.25     10.30 o 
   4   7   4       60.53       58.14      6.89 o 
   5   7   4       29.83       17.26      6.32 o 
   6   7   4       23.83       16.31      8.04 o 
   7   7   4       71.22       74.85     12.90 o 
   0   8   4       22.62       23.75      6.20 o 
   1   8   4      159.43      166.03     11.32 o 
   2   8   4      198.22      192.20      8.66 o 
   3   8   4      220.78      217.56      8.68 o 
   4   8   4       34.93       27.76      6.24 o 
   5   8   4      285.63      289.41     13.46 o 
   6   8   4       34.39       22.09      8.94 o 
   7   8   4       10.18        1.30     10.34 o 
   0   9   4      106.46       93.97     12.32 o 
   1   9   4        8.33        4.45      4.92 o 
   2   9   4       27.29       26.83      5.90 o 
   3   9   4      144.81      132.85      9.73 o 
   4   9   4       46.34       56.43      7.56 o 
   5   9   4       30.75       20.24      8.75 o 
   6   9   4        0.78        0.14      8.48 o 
   0  10   4      112.83      149.01     17.15 o 
   1  10   4      268.10      272.61     13.46 o 
   2  10   4       55.66       58.32      8.60 o 
   3  10   4       75.30       75.22      9.45 o 
   4  10   4        3.46        1.71      7.75 o 
   5  10   4        3.02        6.49      7.88 o 
   0  11   4      104.91      102.43     14.92 o 
   1  11   4      185.39      240.24     16.07 o 
   2  11   4       23.43       23.27      8.25 o 
   3  11   4       40.55       34.49      8.88 o 
   4  11   4       58.02       69.20     12.99 o 
   0  12   4        0.05       -0.52     10.97 o 
   1  12   4       23.37        9.29      8.73 o 
   2  12   4       32.80       31.30      8.98 o 
   3  12   4       54.43       48.15     13.27 o 
   1   0   5       45.62       50.76      4.18 o 
   2   0   5      307.38      285.29      9.66 o 
   3   0   5      300.39      298.83      9.80 o 
   4   0   5        8.54        3.94      3.85 o 
   5   0   5      119.71      124.29      9.45 o 
   6   0   5        0.00        1.30      5.46 o 
   7   0   5        0.61       -5.07      8.16 o 
   8   0   5       13.97        9.05     10.07 o 
   0   1   5        7.21        2.94      3.14 o 
   1   1   5     1382.94     1378.82     16.87 o 
   2   1   5        5.15        1.58      1.65 o 
   3   1   5      706.36      714.94     10.98 o 
   4   1   5      352.74      353.41      7.58 o 
   5   1   5      119.87      130.59      7.13 o 
   6   1   5       76.47       90.38      8.68 o 
   7   1   5       28.35       27.84      6.82 o 
   8   1   5       20.58       14.76      7.80 o 
   0   2   5     1062.54     1024.60     21.35 o 
   1   2   5     1142.62     1192.07     11.41 o 
   2   2   5      257.92      258.54      4.53 o 
   3   2   5     1433.95     1504.32     15.44 o 
   4   2   5      163.94      155.36      6.40 o 
   5   2   5       45.88       37.11      6.69 o 
   6   2   5       67.15       62.32      7.24 o 
   7   2   5       33.29       20.16      5.89 o 
   8   2   5       13.62       23.38      9.35 o 
   0   3   5      364.72      357.19     10.43 o 
   1   3   5       16.94       14.97      2.45 o 
   2   3   5      487.56      473.78      8.28 o 
   3   3   5      202.99      209.03      5.64 o 
   4   3   5      103.46      103.13      5.35 o 
   5   3   5       69.94       76.76      7.88 o 
   6   3   5      189.32      206.96     11.77 o 
   7   3   5        1.71       -2.76      7.96 o 
   8   3   5        4.07        0.56      9.69 o 
   0   4   5      495.82      495.42     10.73 o 
   1   4   5      605.20      631.38      8.85 o 
   2   4   5       12.03        8.22      3.57 o 
   3   4   5       65.16       75.91      5.10 o 
   4   4   5      107.54      114.14      6.56 o 
   5   4   5        3.04       -4.37      4.82 o 
   6   4   5      100.62      108.81     11.38 o 
   7   4   5        8.91       -5.10      7.62 o 
   8   4   5       22.42        7.56      9.63 o 
   0   5   5        1.56       -1.25      3.08 o 
   1   5   5       97.73       95.16      4.73 o 
   2   5   5      108.73      133.03      7.17 o 
   3   5   5      166.90      166.10      6.87 o 
   4   5   5       12.39        7.40      3.76 o 
   5   5   5       32.40       30.23      6.48 o 
   6   5   5        4.44        1.13      7.05 o 
   7   5   5       24.20       13.62      9.16 o 
   8   5   5       16.84        3.03      9.82 o 
   0   6   5       33.71       37.03      5.92 o 
   1   6   5      276.94      282.33      6.77 o 
   2   6   5       18.65       19.85      4.42 o 
   3   6   5      101.97      107.98      6.87 o 
   4   6   5       88.13       96.93      7.11 o 
   5   6   5      274.24      273.05     15.67 o 
   6   6   5       35.16       30.80      7.86 o 
   7   6   5       33.79       29.99     10.91 o 
   0   7   5        0.23       -2.72      3.86 o 
   1   7   5      277.76      263.24      7.17 o 
   2   7   5       67.78       61.32      5.95 o 
   3   7   5      196.24      191.89      9.22 o 
   4   7   5       81.65       84.71      8.14 o 
   5   7   5       53.38       55.28      8.75 o 
   6   7   5       84.57      105.75     12.83 o 
   7   7   5       20.95       18.69     11.90 o 
   0   8   5       80.03       79.08      9.02 o 
   1   8   5      406.67      424.61     11.46 o 
   2   8   5      107.73      129.29      8.61 o 
   3   8   5      458.88      431.42     11.21 o 
   4   8   5       21.46       16.35      7.24 o 
   5   8   5        5.32        7.14      7.11 o 
   6   8   5       11.62        6.83      7.92 o 
   7   8   5       13.23        5.44     10.87 o 
   0   9   5      153.89      182.76     13.16 o 
   1   9   5     1017.95     1002.49     17.11 o 
   2   9   5      300.26      302.79     10.14 o 
   3   9   5      149.27      174.45     11.78 o 
   4   9   5       35.43       31.65      8.40 o 
   5   9   5       87.65       82.56     10.96 o 
   6   9   5        1.88        3.80      8.79 o 
   0  10   5       99.32      125.98     14.78 o 
   1  10   5      644.55      599.15     15.01 o 
   2  10   5      123.36      131.31      9.89 o 
   3  10   5      164.18      175.41     13.74 o 
   4  10   5       24.84        7.14      8.88 o 
   5  10   5       32.20       25.88     11.82 o 
   0  11   5      114.51      113.39     16.16 o 
   1  11   5       77.80       74.52      9.65 o 
   2  11   5       33.71       22.67      7.85 o 
   3  11   5       91.28      102.54     11.26 o 
   4  11   5       55.90       61.59     12.42 o 
   0  12   5       41.44       28.88     12.25 o 
   1  12   5       41.36       32.77      9.76 o 
   2  12   5        6.89        9.14      9.32 o 
   3  12   5       10.42        9.57      9.81 o 
   0   0   6      349.74      320.88     10.22 o 
   1   0   6      435.19      408.01     10.07 o 
   2   0   6      445.86      420.95      7.94 o 
   3   0   6       40.82       39.88      6.01 o 
   4   0   6      235.79      254.25     10.37 o 
   5   0   6        1.04       -2.52      4.14 o 
   6   0   6      236.54      238.22     13.42 o 
   7   0   6        8.07       -5.41      8.05 o 
   8   0   6        3.22       -8.21     10.47 o 
   0   1   6     1245.45     1207.27     16.79 o 
   1   1   6      710.64      738.99      9.02 o 
   2   1   6      220.16      203.11      4.74 o 
   3   1   6      347.25      350.12      6.10 o 
   4   1   6       94.24       97.25      6.26 o 
   5   1   6      179.63      220.52     12.14 o 
   6   1   6       24.23       15.83      5.11 o 
   7   1   6      154.39      180.50     12.04 o 
   8   1   6       71.47       79.33     16.93 o 
   0   2   6     3284.06     3385.05     36.74 o 
   1   2   6     1050.72     1031.03     13.50 o 
   2   2   6       84.59       87.32      4.06 o 
   3   2   6      902.87      904.51     10.46 o 
   4   2   6       72.38       76.80      5.53 o 
   5   2   6       97.00       92.44     12.03 o 
   6   2   6       46.43       41.74      7.43 o 
   7   2   6       52.00       45.48      7.66 o 
   8   2   6        4.22      -13.80      9.20 o 
   0   3   6      616.71      610.21     13.13 o 
   1   3   6     1306.34     1330.87     18.80 o 
   2   3   6       36.87       32.82      2.97 o 
   3   3   6       58.94       65.72      5.90 o 
   4   3   6      284.23      280.17      8.11 o 
   5   3   6       12.58        3.38      5.59 o 
   6   3   6       23.94       24.42      7.00 o 
   7   3   6       12.60        6.01      7.81 o 
   8   3   6        5.96      -11.50     10.19 o 
   0   4   6      704.11      717.29     13.40 o 
   1   4   6     1047.71     1114.84     12.31 o 
   2   4   6      678.53      678.73     12.81 o 
   3   4   6        2.13        1.23      2.90 o 
   4   4   6       89.97       88.22      6.78 o 
   5   4   6        0.01       -6.51      4.34 o 
   6   4   6       62.22       55.10      9.36 o 
   7   4   6       17.78       13.31      9.15 o 
   8   4   6        3.80       -7.80      9.85 o 
   0   5   6      136.50      130.44      7.80 o 
   1   5   6      193.96      182.10      5.58 o 
   2   5   6        4.52        0.73      3.13 o 
   3   5   6      378.60      389.74     10.65 o 
   4   5   6        0.92       -1.26      3.71 o 
   5   5   6      219.07      221.67     11.30 o 
   6   5   6       16.71        2.18      6.68 o 
   7   5   6       16.26       16.33      9.06 o 
   8   5   6       11.52        3.35      9.80 o 
   0   6   6       43.76       45.54      6.31 o 
   1   6   6       37.07       41.70      4.30 o 
   2   6   6      129.56      138.05      8.21 o 
   3   6   6      170.01      177.42      7.93 o 
   4   6   6       30.09       31.21      6.20 o 
   5   6   6      226.90      255.94     15.98 o 
   6   6   6        4.44       -1.74      6.82 o 
   7   6   6        3.89        0.34      7.56 o 
   0   7   6      210.47      183.83      8.96 o 
   1   7   6      177.97      173.60      8.04 o 
   2   7   6      192.34      185.81      8.54 o 
   3   7   6       74.56       77.75      7.82 o 
   4   7   6        8.82        0.96      5.39 o 
   5   7   6      121.63      134.08     12.68 o 
   6   7   6       18.23       18.39      7.71 o 
   7   7   6       51.85       34.93     11.23 o 
   0   8   6       73.67       71.49      8.83 o 
   1   8   6      218.79      227.69     12.27 o 
   2   8   6      148.42      158.46      9.55 o 
   3   8   6       26.49       24.67      6.55 o 
   4   8   6       40.88       41.71      9.12 o 
   5   8   6      158.34      156.22     14.80 o 
   6   8   6       13.22        9.86      7.61 o 
   0   9   6       25.22       21.15      9.19 o 
   1   9   6        5.95        3.15      5.09 o 
   2   9   6       55.37       64.41      7.64 o 
   3   9   6      110.13      109.91      9.71 o 
   4   9   6        6.99        6.67      7.04 o 
   5   9   6        1.23       -4.20      7.99 o 
   6   9   6       25.39       26.33     10.60 o 
   0  10   6       63.98       71.00     13.24 o 
   1  10   6       71.01       78.47      8.25 o 
   2  10   6        4.04       -2.13      5.74 o 
   3  10   6        1.84       -8.03      6.52 o 
   4  10   6       72.18       74.76     12.02 o 
   5  10   6       14.95        1.37      9.31 o 
   0  11   6        0.31       -2.41      9.62 o 
   1  11   6       63.14       67.26      9.68 o 
   2  11   6        9.86        5.26      7.24 o 
   3  11   6       41.79       36.74      9.80 o 
   4  11   6       26.29       22.96     10.21 o 
   0  12   6        0.82       -9.53     10.86 o 
   1  12   6        5.57       10.86      8.87 o 
   2  12   6        2.39       -9.53      8.15 o 
   1   0   7      261.53      244.96      6.84 o 
   2   0   7      134.59      112.88      5.14 o 
   3   0   7      964.69      973.12     18.60 o 
   4   0   7       25.57       21.19      5.81 o 
   5   0   7      527.89      544.56     16.89 o 
   6   0   7       99.77      105.01     32.19 o 
   7   0   7      146.61      154.79     20.65 o 
   8   0   7        1.82      -13.43     17.29 o 
   0   1   7      187.12      176.29      7.13 o 
   1   1   7        8.26        7.87      2.34 o 
   2   1   7       37.89       39.51      3.45 o 
   3   1   7       17.33       22.65      2.88 o 
   4   1   7      757.76      780.59     13.51 o 
   5   1   7       92.10      100.38      9.26 o 
   6   1   7        3.92       -3.42      4.77 o 
   7   1   7       74.68       71.66      9.83 o 
   8   1   7        1.09       -5.24      9.73 o 
   0   2   7        7.92        5.02      3.28 o 
   1   2   7      257.41      272.58      6.24 o 
   2   2   7      823.57      831.71     10.53 o 
   3   2   7       57.34       66.55      5.34 o 
   4   2   7        6.21        2.85      4.56 o 
   5   2   7       32.39       28.71      6.02 o 
   6   2   7        1.65        1.34      5.51 o 
   7   2   7        7.33       -2.67      6.52 o 
   8   2   7        0.65      -18.04     12.03 o 
   0   3   7        0.07       -2.58      2.69 o 
   1   3   7     4130.80     4206.91     46.89 o 
   2   3   7       18.02       14.35      3.31 o 
   3   3   7      532.21      546.03     11.34 o 
   4   3   7      221.37      199.59      9.25 o 
   5   3   7       34.64       28.13      6.23 o 
   6   3   7        4.31       -1.82      5.66 o 
   7   3   7        6.05       -0.12      6.34 o 
   8   3   7        3.41       -7.86     12.38 o 
   0   4   7      534.16      514.19     13.41 o 
   1   4   7      872.28      878.23     12.97 o 
   2   4   7        4.22        4.21      2.47 o 
   3   4   7      641.07      623.19     11.21 o 
   4   4   7       51.04       45.23      6.28 o 
   5   4   7       15.14       14.20      5.65 o 
   6   4   7      111.03      126.84     10.80 o 
   7   4   7        1.98       -4.95      7.00 o 
   8   4   7        1.35        3.79     10.88 o 
   0   5   7      130.26      146.01     11.66 o 
   1   5   7      199.12      208.31      6.13 o 
   2   5   7       49.30       51.44      5.79 o 
   3   5   7      152.16      161.53      7.31 o 
   4   5   7        6.05        2.52      4.36 o 
   5   5   7      134.97      129.33     11.89 o 
   6   5   7       55.18       49.76      9.98 o 
   7   5   7        3.00        1.66      7.32 o 
   8   5   7       19.90       22.05     10.76 o 
   0   6   7       12.75        6.41      4.45 o 
   1   6   7      530.17      522.57      9.96 o 
   2   6   7       22.50       25.70      4.94 o 
   3   6   7      163.66      193.11     10.25 o 
   4   6   7      135.63      167.77     10.96 o 
   5   6   7      240.47      258.85     12.95 o 
   6   6   7       19.55        7.70      7.77 o 
   7   6   7        6.35        2.70      7.61 o 
   0   7   7        3.94       -1.35      4.49 o 
   1   7   7       24.37       15.07      4.44 o 
   2   7   7       54.85       51.37      6.53 o 
   3   7   7      109.33      118.79      8.64 o 
   4   7   7       72.51       68.93      9.72 o 
   5   7   7        0.93       -4.07      7.68 o 
   6   7   7       15.89        8.00      9.62 o 
   7   7   7        1.94       -5.48      8.69 o 
   0   8   7       79.12       77.14      9.23 o 
   1   8   7       37.22       35.29      5.93 o 
   2   8   7        5.50        0.99      4.93 o 
   3   8   7        1.51       -2.18      5.05 o 
   4   8   7        1.65       -3.05      6.64 o 
   5   8   7        8.70       -6.41      8.60 o 
   6   8   7       20.16        6.24      9.11 o 
   0   9   7        9.40        2.85      7.79 o 
   1   9   7        6.21       -2.55      4.97 o 
   2   9   7      200.94      224.76     17.53 o 
   3   9   7        5.25        4.29      6.08 o 
   4   9   7       81.80       67.20      9.98 o 
   5   9   7        2.14        0.25      8.51 o 
   6   9   7        0.55        3.82      9.22 o 
   0  10   7        1.53      -11.43      8.09 o 
   1  10   7        0.11       -7.19      5.70 o 
   2  10   7       74.07       85.88      9.58 o 
   3  10   7        9.45        9.54      7.65 o 
   4  10   7        0.13       -6.37      8.33 o 
   5  10   7       10.26       -0.94     10.91 o 
   0  11   7       13.79       -0.26      9.90 o 
   1  11   7       43.14       38.99      8.45 o 
   2  11   7        2.80       -5.76      7.00 o 
   3  11   7        2.39      -11.43      7.78 o 
   4  11   7       29.27       15.41     10.46 o 
   0  12   7        0.61        1.53     11.10 o 
   1  12   7        6.81       -4.15      7.41 o 
   2  12   7        3.23       -2.37      9.60 o 
   0   0   8      699.79      664.55     16.76 o 
   1   0   8     2691.86     2759.20     25.30 o 
   2   0   8      173.84      170.69      8.27 o 
   3   0   8       21.32       27.97      5.79 o 
   4   0   8        0.95       -6.76      4.51 o 
   5   0   8        0.66       -3.96      5.50 o 
   6   0   8      135.93      143.33     30.61 o 
   7   0   8       20.08       11.74     13.22 o 
   8   0   8        3.95       -9.52     18.39 o 
   0   1   8      182.64      183.35      9.17 o 
   1   1   8      263.61      258.89      6.25 o 
   2   1   8      186.72      179.62      5.27 o 
   3   1   8      253.83      249.10      7.63 o 
   4   1   8       43.37       50.47      6.61 o 
   5   1   8        3.04       -0.68      5.38 o 
   6   1   8        5.76        2.10      7.54 o 
   7   1   8       43.91       41.26     10.29 o 
   8   1   8        9.52        1.58     14.28 o 
   0   2   8     1125.79     1143.67     35.02 o 
   1   2   8       83.19       90.37      5.29 o 
   2   2   8      448.79      445.55      8.23 o 
   3   2   8      161.70      174.94      6.38 o 
   4   2   8      112.32      108.90     18.13 o 
   5   2   8        0.90       -7.24      4.82 o 
   6   2   8       99.87      102.22     11.26 o 
   7   2   8       31.05       22.43      9.95 o 
   8   2   8        4.06      -16.23     18.89 o 
   0   3   8       77.50       90.70      8.10 o 
   1   3   8     1473.73     1523.37     16.26 o 
   2   3   8        9.59       10.88      3.15 o 
   3   3   8      324.56      321.84      9.20 o 
   4   3   8      110.17      110.47      9.75 o 
   5   3   8      182.11      212.27     14.02 o 
   6   3   8      103.72      101.08     11.17 o 
   7   3   8       12.29        3.70     10.09 o 
   8   3   8        8.86       -9.12     20.84 o 
   0   4   8      189.74      193.32     13.31 o 
   1   4   8     1301.98     1358.94     15.96 o 
   2   4   8        9.31        3.99      2.85 o 
   3   4   8      147.29      143.95      6.74 o 
   4   4   8      194.48      200.72     17.88 o 
   5   4   8      111.64      130.04     11.74 o 
   6   4   8        0.11       -6.09      6.39 o 
   7   4   8        0.86       -5.28      8.99 o 
   8   4   8       19.44       14.73     26.41 o 
   0   5   8      694.83      668.76     16.89 o 
   1   5   8       41.65       46.26      5.03 o 
   2   5   8       33.78       28.08      4.77 o 
   3   5   8      330.93      318.72      9.07 o 
   4   5   8       75.51       66.63      8.72 o 
   5   5   8      186.83      201.10     17.29 o 
   6   5   8       19.55       16.71      9.29 o 
   7   5   8       14.66        3.54     10.16 o 
   0   6   8        3.53        0.28      4.88 o 
   1   6   8      131.50      126.00      6.74 o 
   2   6   8      122.57      140.80      8.64 o 
   3   6   8       98.81      103.50      7.81 o 
   4   6   8       94.51      100.64      9.50 o 
   5   6   8       13.77       13.05      7.19 o 
   6   6   8       36.71       26.94      9.98 o 
   7   6   8        5.22       -3.08     11.13 o 
   0   7   8       80.35       75.59      9.26 o 
   1   7   8      142.89      163.04      9.66 o 
   2   7   8       25.20        7.87      4.90 o 
   3   7   8       39.69       42.23      6.45 o 
   4   7   8       42.10       43.47      7.41 o 
   5   7   8       32.51       19.04      9.32 o 
   6   7   8        3.18       -9.38      8.64 o 
   7   7   8        8.39        0.20      9.77 o 
   0   8   8       20.36       11.23      7.58 o 
   1   8   8       64.48       57.95      8.14 o 
   2   8   8      155.32      177.68     11.16 o 
   3   8   8       87.34       95.42      9.70 o 
   4   8   8       12.17        3.12      6.49 o 
   5   8   8       38.36       31.21     13.69 o 
   6   8   8        2.78       -7.41      8.65 o 
   0   9   8       10.84       14.50      8.78 o 
   1   9   8        6.99       -3.08      5.14 o 
   2   9   8       29.74       26.52      7.02 o 
   3   9   8       43.02       33.51      7.11 o 
   4   9   8       10.87       16.58      8.69 o 
   5   9   8       14.12        3.87      9.14 o 
   0  10   8        2.67        5.85      9.35 o 
   1  10   8       25.85       17.79      6.96 o 
   2  10   8        6.10        3.65      6.32 o 
   3  10   8       46.91       70.53     11.39 o 
   4  10   8       44.31       51.88     11.63 o 
   5  10   8       20.60       15.50     12.05 o 
   0  11   8        1.50      -12.73      8.99 o 
   1  11   8        5.55       -1.48      6.99 o 
   2  11   8        1.09       -9.23      8.18 o 
   3  11   8       11.22       -3.21      9.15 o 
   0  12   8       15.87       16.93     11.56 o 
   1  12   8        6.75       -5.13      7.71 o 
   2  12   8        3.76        2.68      9.98 o 
   1   0   9      793.18      813.19     16.10 o 
   2   0   9     1208.82     1231.38     26.98 o 
   3   0   9       50.32       56.73     10.48 o 
   4   0   9      140.34      154.88     14.60 o 
   5   0   9       10.98        5.48      9.19 o 
   6   0   9       39.93       24.42     11.99 o 
   7   0   9        0.01      -15.34     11.01 o 
   8   0   9        5.73       -6.17     12.82 o 
   0   1   9     3770.48     3937.57    108.67 o 
   1   1   9     1222.52     1261.31     18.03 o 
   2   1   9      465.94      438.63      7.43 o 
   3   1   9     1085.88     1103.10     14.52 o 
   4   1   9      585.48      572.45     12.39 o 
   5   1   9       31.27       31.79      6.85 o 
   6   1   9        4.72       -2.88      6.78 o 
   7   1   9       12.62        8.92      9.25 o 
   8   1   9        2.27        8.00     10.44 o 
   0   2   9      357.39      387.19     12.15 o 
   1   2   9     1575.76     1685.37     25.64 o 
   2   2   9     1134.49     1186.15     14.20 o 
   3   2   9      570.13      582.76     10.41 o 
   4   2   9       19.74       10.67      5.21 o 
   5   2   9      246.52      247.05     12.72 o 
   6   2   9       91.95      108.40     11.67 o 
   7   2   9       21.90       23.18     10.08 o 
   8   2   9        9.84        0.90     12.26 o 
   0   3   9      459.33      477.76     13.46 o 
   1   3   9       98.02      117.58      9.78 o 
   2   3   9      276.11      279.08     10.34 o 
   3   3   9      137.21      149.86     12.87 o 
   4   3   9      176.98      188.94     10.73 o 
   5   3   9       54.52       51.87      8.41 o 
   6   3   9        5.25        2.71      7.41 o 
   7   3   9        8.22       -2.90     10.39 o 
   8   3   9        6.40        8.14     16.61 o 
   0   4   9        4.20       -2.07      4.14 o 
   1   4   9      233.69      229.34      7.11 o 
   2   4   9      341.99      335.11      9.89 o 
   3   4   9       11.99       23.95      5.23 o 
   4   4   9      248.73      238.87     11.20 o 
   5   4   9       14.33        2.76      6.57 o 
   6   4   9       71.24       70.87     10.95 o 
   7   4   9        0.85       -8.16      8.85 o 
   8   4   9        4.72      -15.33     23.30 o 
   0   5   9       21.51       11.60      5.49 o 
   1   5   9      429.89      455.23     10.17 o 
   2   5   9       64.53       67.73      6.93 o 
   3   5   9       63.65       70.79      7.46 o 
   4   5   9       15.97       13.41      6.60 o 
   5   5   9       16.05        5.33      7.70 o 
   6   5   9       12.00        9.62      8.09 o 
   7   5   9        8.33        5.05     10.12 o 
   0   6   9      223.37      200.59     10.72 o 
   1   6   9        8.27        2.39      4.06 o 
   2   6   9       36.11       24.99      5.35 o 
   3   6   9       35.71       30.80      6.47 o 
   4   6   9       53.78       45.74      8.58 o 
   5   6   9      109.03      101.17     11.67 o 
   6   6   9       23.79       20.15      9.92 o 
   7   6   9       20.64       29.72     11.57 o 
   0   7   9       20.35       15.69      6.87 o 
   1   7   9       33.82       29.27      5.75 o 
   2   7   9      105.78      108.52      8.85 o 
   3   7   9      182.39      190.94     12.19 o 
   4   7   9       22.16       22.71      8.10 o 
   5   7   9       43.64       33.04     11.60 o 
   6   7   9        5.31       -3.93      9.46 o 
   0   8   9       18.54        9.59     10.33 o 
   1   8   9       86.19       78.93      8.14 o 
   2   8   9      214.31      241.18     14.11 o 
   3   8   9        7.07       -1.77      5.74 o 
   4   8   9        4.49       -0.82      7.37 o 
   5   8   9       25.30       25.59     10.77 o 
   6   8   9        4.53      -13.73      9.15 o 
   0   9   9      177.42      188.20     21.81 o 
   1   9   9       28.49       23.08      6.82 o 
   2   9   9      121.59      146.71     11.13 o 
   3   9   9        2.76       -8.71      6.61 o 
   4   9   9       19.21        6.99      9.26 o 
   5   9   9        0.19        2.10      9.92 o 
   0  10   9       16.38       10.08     10.18 o 
   1  10   9        4.77       -1.78      6.85 o 
   2  10   9        1.61       -8.66      5.96 o 
   3  10   9       16.95       16.31      9.35 o 
   4  10   9       16.08       14.43     11.06 o 
   0  11   9       15.75       21.91     11.18 o 
   1  11   9        4.61       -2.68      8.09 o 
   2  11   9       18.69       16.81      9.05 o 
   3  11   9       18.21       -0.19      9.03 o 
   0  12   9        4.78       -1.61     11.09 o 
   1  12   9       12.18       10.54      9.79 o 
   0   0  10     1618.55     1718.00     30.75 o 
   1   0  10      235.92      219.26      7.88 o 
   2   0  10       28.95       16.76      5.37 o 
   3   0  10     1189.72     1220.26     23.55 o 
   4   0  10        2.81       -2.60      5.55 o 
   5   0  10      103.56      139.85     18.50 o 
   6   0  10       10.82        7.02     12.54 o 
   7   0  10       89.56      118.33     35.67 o 
   8   0  10        0.01      -10.75     13.44 o 
   0   1  10      312.43      349.69     11.44 o 
   1   1  10      310.91      314.15      7.65 o 
   2   1  10      353.30      359.19      9.69 o 
   3   1  10       71.39       76.31      5.33 o 
   4   1  10       27.59       33.31      6.99 o 
   5   1  10      108.40      126.85     10.46 o 
   6   1  10       27.25       37.93      9.47 o 
   7   1  10       34.37       25.43     10.30 o 
   8   1  10        3.82        0.53     10.23 o 
   0   2  10       99.99       99.61      8.91 o 
   1   2  10       14.52       16.59      3.51 o 
   2   2  10      572.13      553.69     10.25 o 
   3   2  10       99.14      117.61      6.65 o 
   4   2  10       82.74       84.50      9.42 o 
   5   2  10       36.43       41.15     12.82 o 
   6   2  10        9.82       -0.43      8.61 o 
   7   2  10       30.63       47.26     17.76 o 
   8   2  10       31.07       25.17     12.10 o 
   0   3  10      579.27      570.33     15.31 o 
   1   3  10      649.39      657.75     11.60 o 
   2   3  10      166.27      172.04      8.77 o 
   3   3  10      126.24      134.17     12.62 o 
   4   3  10       69.33       89.53     12.21 o 
   5   3  10      125.89      154.04     16.06 o 
   6   3  10       62.59       44.22      9.64 o 
   7   3  10       26.27       19.40     11.12 o 
   8   3  10        1.94      -10.91     12.56 o 
   0   4  10      317.44      321.52     12.18 o 
   1   4  10      271.55      274.52      7.96 o 
   2   4  10      110.07      118.71      8.25 o 
   3   4  10       20.95       14.48      5.05 o 
   4   4  10      375.60      361.63     13.82 o 
   5   4  10       15.57       10.63      7.41 o 
   6   4  10       76.03       74.98     11.32 o 
   7   4  10       22.43       15.67     11.23 o 
   0   5  10      221.56      205.03     10.39 o 
   1   5  10      108.00      115.80      7.46 o 
   2   5  10      142.28      139.05      9.44 o 
   3   5  10       20.70       13.09      5.61 o 
   4   5  10       28.03       17.61      7.38 o 
   5   5  10       38.67       19.84      8.03 o 
   6   5  10        9.56       -2.03      7.46 o 
   7   5  10       12.79        4.45      9.40 o 
   0   6  10      307.43      309.15     13.46 o 
   1   6  10       22.76       13.66      5.19 o 
   2   6  10      344.85      335.45     13.98 o 
   3   6  10       81.74       92.69      9.14 o 
   4   6  10        1.02       -8.56      6.18 o 
   5   6  10       36.33       28.06      8.52 o 
   6   6  10        7.31        3.87      9.13 o 
   7   6  10        3.30       -1.37     10.34 o 
   0   7  10       55.52       61.96      9.93 o 
   1   7  10      126.06      162.35     12.15 o 
   2   7  10      275.23      279.58     11.29 o 
   3   7  10       34.23       30.63      7.29 o 
   4   7  10        4.68        2.75      7.33 o 
   5   7  10       26.27       28.88      9.15 o 
   6   7  10        2.50        2.47      9.05 o 
   0   8  10       51.86       41.79     12.65 o 
   1   8  10        6.22       11.05      6.35 o 
   2   8  10       43.81       49.01      7.59 o 
   3   8  10       25.40       22.31      7.10 o 
   4   8  10       66.43       71.77     11.17 o 
   5   8  10       21.15        6.28     10.09 o 
   6   8  10       25.91       19.84     11.77 o 
   0   9  10       39.38       49.54     13.61 o 
   1   9  10       20.59       15.91      7.64 o 
   2   9  10       23.38       19.62      7.03 o 
   3   9  10        1.47       -4.63      6.44 o 
   4   9  10      137.91      162.41     17.99 o 
   5   9  10        4.54        1.05      9.67 o 
   0  10  10        0.38        4.39     11.46 o 
   1  10  10        0.37       -6.34      7.17 o 
   2  10  10       20.20       24.37      8.60 o 
   3  10  10       21.16       15.78      8.40 o 
   4  10  10       53.54       53.58     16.20 o 
   0  11  10       13.85        1.28     13.96 o 
   1  11  10        2.81       -9.50      7.91 o 
   2  11  10       45.03       41.25     10.30 o 
   3  11  10       14.32       20.70     10.84 o 
   1   0  11       55.52       50.38      6.05 o 
   2   0  11        8.16       14.49      4.43 o 
   3   0  11     1222.23     1209.87     24.31 o 
   4   0  11       34.95       39.84     11.38 o 
   5   0  11        8.56        2.11      9.85 o 
   6   0  11        0.17       -0.36     11.31 o 
   7   0  11       26.05       23.58     15.41 o 
   8   0  11        3.59       -8.85     15.83 o 
   0   1  11       66.01       74.31      8.13 o 
   1   1  11      262.18      234.68      7.05 o 
   2   1  11       76.82       87.68      5.40 o 
   3   1  11      133.30      138.64      7.87 o 
   4   1  11       45.44       54.13      8.23 o 
   5   1  11      108.46      131.24     13.69 o 
   6   1  11        1.80       -3.79      7.96 o 
   7   1  11       13.68       23.45     11.00 o 
   8   1  11       11.17        7.64     11.63 o 
   0   2  11      126.06      159.65     10.18 o 
   1   2  11       33.95       31.25      4.41 o 
   2   2  11       62.55       62.13      5.54 o 
   3   2  11       94.57      113.65      9.84 o 
   4   2  11       67.40       64.01     10.79 o 
   5   2  11       59.46       68.60     10.86 o 
   6   2  11       75.86       82.62     14.40 o 
   7   2  11       10.86       -4.33      9.38 o 
   8   2  11        7.95        3.69     11.92 o 
   0   3  11        1.83       -3.16      4.43 o 
   1   3  11        3.30       -0.38      3.05 o 
   2   3  11       28.27       27.99      4.64 o 
   3   3  11       75.86       78.96      9.28 o 
   4   3  11      163.69      183.29     20.16 o 
   5   3  11       15.05       11.28      7.53 o 
   6   3  11       89.86      109.87     12.93 o 
   7   3  11       22.22       21.78     15.41 o 
   0   4  11       46.22       48.62      7.76 o 
   1   4  11       15.19       12.78      4.04 o 
   2   4  11      192.67      181.63      9.52 o 
   3   4  11       16.83       15.25      5.36 o 
   4   4  11      548.77      546.93     17.36 o 
   5   4  11       29.22       35.75      9.09 o 
   6   4  11       11.24       11.07      8.62 o 
   7   4  11       59.38       66.44     15.64 o 
   0   5  11      162.89      179.13     21.05 o 
   1   5  11      110.53      113.12      9.53 o 
   2   5  11      164.84      185.76     14.28 o 
   3   5  11      241.95      238.46     10.71 o 
   4   5  11       45.60       53.61      9.83 o 
   5   5  11       41.11       31.65      8.94 o 
   6   5  11       83.94       96.99     12.15 o 
   7   5  11        9.25        1.24     10.79 o 
   0   6  11      864.28      839.36     21.81 o 
   1   6  11      235.84      224.36     11.28 o 
   2   6  11      534.40      525.95     14.57 o 
   3   6  11        7.85        5.93      5.78 o 
   4   6  11      169.46      196.20     14.88 o 
   5   6  11       51.77       51.32     10.55 o 
   6   6  11       17.93       13.47     10.36 o 
   0   7  11     1369.55     1357.81     47.77 o 
   1   7  11       47.23       58.63      8.36 o 
   2   7  11     1168.09     1187.38     24.73 o 
   3   7  11        6.96        3.87      6.29 o 
   4   7  11      166.06      166.81     15.00 o 
   5   7  11        5.94       -0.96      8.04 o 
   6   7  11       17.98       34.99     11.45 o 
   0   8  11      677.35      651.71     79.04 o 
   1   8  11       10.25       13.05      7.06 o 
   2   8  11      182.71      191.53     18.25 o 
   3   8  11       21.50       12.44      6.98 o 
   4   8  11      125.00      131.47     13.53 o 
   5   8  11        7.39        7.23     10.14 o 
   0   9  11       78.71       72.95     16.08 o 
   1   9  11       58.64       58.77     10.64 o 
   2   9  11       65.81       64.76      9.70 o 
   3   9  11       18.06       19.87      8.27 o 
   4   9  11       33.63       28.41     11.79 o 
   5   9  11        5.59        3.86     10.73 o 
   0  10  11        2.99      -15.63     10.42 o 
   1  10  11        4.55       -2.09      8.10 o 
   2  10  11       26.53        5.75      9.00 o 
   3  10  11        0.27       -5.83      7.50 o 
   4  10  11       20.64       24.03     12.60 o 
   0  11  11        0.79       -1.32     14.20 o 
   1  11  11        2.85       -6.66      9.66 o 
   2  11  11       16.55        2.84      9.72 o 
   0   0  12        9.36        5.75      6.81 o 
   1   0  12       58.53       57.60      8.05 o 
   2   0  12      483.18      477.45     14.64 o 
   3   0  12      387.41      362.07     14.14 o 
   4   0  12        0.72       -5.88      7.36 o 
   5   0  12       60.56       51.05     14.59 o 
   6   0  12      140.17      186.52     24.47 o 
   7   0  12       31.03       24.69     16.03 o 
   0   1  12        1.91        0.52      4.19 o 
   1   1  12       97.56      111.63      9.44 o 
   2   1  12       26.78       29.07      4.71 o 
   3   1  12       77.70       95.49      7.89 o 
   4   1  12      185.06      200.45     11.46 o 
   5   1  12       25.02       18.08      9.52 o 
   6   1  12       68.42       67.81     11.95 o 
   7   1  12       80.96       82.65     14.58 o 
   0   2  12        0.41       -2.12      4.35 o 
   1   2  12        4.47       -1.10      3.18 o 
   2   2  12       23.57       26.25      4.58 o 
   3   2  12       74.37       81.06      9.29 o 
   4   2  12       27.09       31.85      7.84 o 
   5   2  12       75.57       83.43     11.08 o 
   6   2  12       10.42        6.16      9.32 o 
   7   2  12       45.42       41.35     12.15 o 
   0   3  12       14.82       30.25      6.78 o 
   1   3  12      102.60      115.27      7.70 o 
   2   3  12       73.93       77.51      6.47 o 
   3   3  12       93.94      118.09     11.71 o 
   4   3  12       67.16       49.87      9.18 o 
   5   3  12       13.93       15.36      7.96 o 
   6   3  12       45.96       37.33     12.72 o 
   7   3  12       23.31       22.67     11.03 o 
   0   4  12      577.96      544.44     16.88 o 
   1   4  12       18.75       18.10      4.53 o 
   2   4  12       21.47       16.29      4.99 o 
   3   4  12       64.91       70.31      9.31 o 
   4   4  12      248.74      278.57     14.51 o 
   5   4  12       27.20       30.22      8.85 o 
   6   4  12       51.78       49.51     10.94 o 
   7   4  12       10.59       -2.38     11.32 o 
   0   5  12      244.19      216.25     13.56 o 
   1   5  12       85.48       84.63      9.33 o 
   2   5  12      360.50      355.94     13.76 o 
   3   5  12       71.15       74.40     10.09 o 
   4   5  12      343.81      347.58     14.97 o 
   5   5  12       45.95       49.05     10.15 o 
   6   5  12       35.05       31.68     10.42 o 
   7   5  12       12.15       -2.31     10.43 o 
   0   6  12      202.07      213.71     14.16 o 
   1   6  12       97.39       98.97      9.61 o 
   2   6  12      952.61      982.63     19.98 o 
   3   6  12       19.56       18.60      7.76 o 
   4   6  12       62.23       53.14     10.05 o 
   5   6  12        4.39       -6.46      7.61 o 
   6   6  12       42.30       33.36     10.48 o 
   0   7  12      341.81      322.07     38.23 o 
   1   7  12       56.33       62.51      8.46 o 
   2   7  12      226.13      250.35     17.87 o 
   3   7  12       17.27        4.52      7.56 o 
   4   7  12       14.92        0.95      7.93 o 
   5   7  12       25.77       19.11      8.91 o 
   6   7  12        0.20       -2.52     10.64 o 
   0   8  12      128.52      134.91     18.87 o 
   1   8  12       19.89        7.16      7.38 o 
   2   8  12       27.30       25.60      7.91 o 
   3   8  12       11.88        7.07      8.99 o 
   4   8  12       89.63       85.00     12.54 o 
   5   8  12       12.94       13.69     11.35 o 
   0   9  12      103.83      108.12     18.17 o 
   1   9  12        3.92       -0.44      7.58 o 
   2   9  12      106.71      101.53     11.45 o 
   3   9  12        8.30        4.11      8.54 o 
   4   9  12       90.30      103.48     13.76 o 
   0  10  12        1.34       -8.09     12.19 o 
   1  10  12        3.26       -9.61      8.02 o 
   2  10  12       32.63       38.30     10.32 o 
   3  10  12        0.91       -8.25      8.87 o 
   0  11  12        0.43        4.26     13.79 o 
   1  11  12        2.81       -3.26      9.90 o 
   1   0  13        1.07       -5.63      3.76 o 
   2   0  13        0.33       -4.47      4.06 o 
   3   0  13      181.36      205.43     24.10 o 
   4   0  13      157.12      183.74     21.15 o 
   5   0  13       28.74       19.74     13.16 o 
   6   0  13        3.44       -0.08     11.89 o 
   7   0  13       11.76       -3.19     13.67 o 
   0   1  13       49.05       43.74      8.09 o 
   1   1  13       15.43       14.28      3.56 o 
   2   1  13      286.86      270.63      7.41 o 
   3   1  13       97.35      114.76      9.66 o 
   4   1  13       87.15       91.89     12.72 o 
   5   1  13       27.92       19.16      8.80 o 
   6   1  13       60.62       73.73     12.97 o 
   7   1  13        8.87        1.66     10.65 o 
   0   2  13      253.75      228.89     13.38 o 
   1   2  13       27.31       29.92      6.23 o 
   2   2  13        5.59        0.01      3.60 o 
   3   2  13      164.68      182.49     13.12 o 
   4   2  13       76.84       78.74     10.30 o 
   5   2  13       42.21       43.20      9.83 o 
   6   2  13        6.33        0.63      8.97 o 
   7   2  13        7.44        3.31     10.72 o 
   0   3  13      353.39      356.69     18.85 o 
   1   3  13        8.70       -1.20      3.66 o 
   2   3  13      111.50      130.00      9.48 o 
   3   3  13       92.03      110.76     11.24 o 
   4   3  13        8.73       -1.55      6.84 o 
   5   3  13       15.77        0.95      8.10 o 
   6   3  13        5.39        3.61     10.61 o 
   7   3  13       24.36       20.56     11.76 o 
   0   4  13        7.32        9.27      6.45 o 
   1   4  13      106.26      118.42      9.63 o 
   2   4  13       65.89       84.57      8.33 o 
   3   4  13       57.39       45.82      8.81 o 
   4   4  13       74.31       84.27     11.17 o 
   5   4  13       42.06       37.16     10.04 o 
   6   4  13       25.21       19.32      9.64 o 
   7   4  13       73.45      109.67     25.87 o 
   0   5  13       95.66       85.87     13.25 o 
   1   5  13        7.72        0.02      4.97 o 
   2   5  13      334.53      304.35     11.32 o 
   3   5  13       29.00       25.26      8.03 o 
   4   5  13       36.11       28.24      9.05 o 
   5   5  13       24.46       26.34      9.54 o 
   6   5  13       65.76       57.40     11.60 o 
   0   6  13      150.70      181.78     22.47 o 
   1   6  13       71.28       62.91      8.48 o 
   2   6  13        2.64       -4.43      5.71 o 
   3   6  13       10.47       10.58      7.93 o 
   4   6  13      126.91      138.07     13.96 o 
   5   6  13        7.13       11.00      9.38 o 
   6   6  13       37.52       35.32     11.40 o 
   0   7  13       17.45        9.31     10.55 o 
   1   7  13       50.92       44.63     11.01 o 
   2   7  13       15.36        1.55      6.57 o 
   3   7  13       19.85        8.15      8.14 o 
   4   7  13       32.57       26.69      9.64 o 
   5   7  13       15.07        5.69      9.04 o 
   0   8  13       43.91       41.50     12.78 o 
   1   8  13       31.70       41.21      9.51 o 
   2   8  13        4.29        4.08      7.05 o 
   3   8  13       14.29        7.91      8.76 o 
   4   8  13        3.96        0.52      8.66 o 
   5   8  13       17.95       20.20     12.06 o 
   0   9  13       42.91       37.01     13.76 o 
   1   9  13        8.45       -5.00      7.50 o 
   2   9  13       15.77       10.36      8.73 o 
   3   9  13        1.24        0.05      8.19 o 
   4   9  13        6.99        2.26      9.29 o 
   0  10  13        0.00       -9.22     10.31 o 
   1  10  13        1.01      -10.46      8.69 o 
   2  10  13       41.66       32.01     11.09 o 
   3  10  13        4.35       -6.99      9.83 o 
   0   0  14       19.98       14.75      7.94 o 
   1   0  14      138.67      140.70     15.25 o 
   2   0  14       52.82       48.95      7.04 o 
   3   0  14      166.23      203.02     15.30 o 
   4   0  14       12.76       11.38     11.53 o 
   5   0  14      258.10      298.04     25.17 o 
   6   0  14        0.00       -4.19     13.08 o 
   7   0  14        0.00       -4.38     14.40 o 
   0   1  14      292.13      265.47     10.49 o 
   1   1  14      391.98      373.25     10.87 o 
   2   1  14        8.19        5.39      3.89 o 
   3   1  14       57.64       58.10      8.35 o 
   4   1  14       58.79       56.85      8.78 o 
   5   1  14        4.18       -3.92      8.25 o 
   6   1  14        2.34      -12.41      8.27 o 
   7   1  14       53.76       59.31     14.63 o 
   0   2  14        0.15       -2.56      5.22 o 
   1   2  14       52.08       52.91      6.07 o 
   2   2  14      238.90      223.80      8.18 o 
   3   2  14       60.58       75.35      9.67 o 
   4   2  14       17.03       12.59      7.44 o 
   5   2  14       74.69       67.10     12.27 o 
   6   2  14       64.53       56.85     12.69 o 
   7   2  14        8.56       17.60     12.12 o 
   0   3  14      337.29      326.84     13.93 o 
   1   3  14       67.52       85.64      7.40 o 
   2   3  14        0.01       -3.17      4.66 o 
   3   3  14       37.38       51.25      9.23 o 
   4   3  14       64.91       68.60     12.18 o 
   5   3  14       15.80       14.01      8.53 o 
   6   3  14       22.79        8.80     11.02 o 
   7   3  14        2.93       -0.66     11.06 o 
   0   4  14       46.56       57.90      9.94 o 
   1   4  14       22.48        9.99      5.34 o 
   2   4  14      110.41      133.76     10.47 o 
   3   4  14       25.82       31.08      8.30 o 
   4   4  14        1.03        1.30      6.83 o 
   5   4  14       16.30        1.23      8.36 o 
   6   4  14       29.59       33.91     10.78 o 
   0   5  14       23.50        5.85      7.41 o 
   1   5  14       19.38       12.02      6.22 o 
   2   5  14        3.01       -7.69      5.13 o 
   3   5  14       22.14       25.56      8.48 o 
   4   5  14       20.57       12.06      8.09 o 
   5   5  14       32.24       25.32      9.76 o 
   6   5  14       18.71       23.19     11.52 o 
   0   6  14        7.73       -2.61      9.11 o 
   1   6  14       68.41       57.60      8.34 o 
   2   6  14       11.85        1.32      6.82 o 
   3   6  14        5.18       -2.26      6.88 o 
   4   6  14       10.55        3.55      8.31 o 
   5   6  14       17.02       14.39      9.21 o 
   6   6  14        1.20       -9.45      9.07 o 
   0   7  14      225.73      206.61     26.58 o 
   1   7  14       41.06       36.58      8.00 o 
   2   7  14       35.70       22.22      7.48 o 
   3   7  14       20.42       15.01      8.57 o 
   4   7  14       48.13       36.93     10.26 o 
   5   7  14        3.91       -4.84      9.19 o 
   0   8  14      147.05      142.65     20.09 o 
   1   8  14        2.79        2.45      7.48 o 
   2   8  14      150.38      148.68     12.73 o 
   3   8  14       17.08        3.43      8.90 o 
   4   8  14       47.70       57.78     11.85 o 
   0   9  14        2.95       -2.94     11.98 o 
   1   9  14        1.42       -6.79      8.03 o 
   2   9  14       70.54       67.57     12.44 o 
   3   9  14        0.07       -8.48      8.97 o 
   0  10  14       28.14       -3.84     12.43 o 
   1  10  14        6.24        8.72      9.90 o 
   2  10  14        2.24       -1.52      9.37 o 
   1   0  15      160.42      159.38     11.19 o 
   2   0  15       69.77       68.68     13.42 o 
   3   0  15       20.49       15.90     11.15 o 
   4   0  15       89.05      114.54     19.59 o 
   5   0  15      397.43      426.16     31.04 o 
   6   0  15       63.92       73.44     20.09 o 
   7   0  15       39.65       33.47     18.25 o 
   0   1  15       16.59       21.79      6.21 o 
   1   1  15       99.40      108.60      6.89 o 
   2   1  15       93.41       95.05      8.38 o 
   3   1  15      471.41      461.68     14.66 o 
   4   1  15       93.62      115.56     13.32 o 
   5   1  15       96.21       95.62     14.26 o 
   6   1  15        1.63        8.46     10.32 o 
   7   1  15       55.05       60.69     14.64 o 
   0   2  15      218.21      192.17     16.19 o 
   1   2  15       51.12       41.25      6.11 o 
   2   2  15       18.28       19.83      6.07 o 
   3   2  15      254.21      282.10     18.55 o 
   4   2  15       84.88       85.01     16.03 o 
   5   2  15       47.52       45.57     11.97 o 
   6   2  15       11.68       14.21     10.64 o 
   0   3  15      586.38      560.79     18.60 o 
   1   3  15       82.50       92.12      9.27 o 
   2   3  15       48.03       49.63      8.93 o 
   3   3  15       36.02       32.85      8.80 o 
   4   3  15      113.14      110.46     12.51 o 
   5   3  15       11.26       -1.92      8.58 o 
   6   3  15       26.16       21.82     11.97 o 
   0   4  15       88.70       96.34     14.44 o 
   1   4  15       73.61       86.76      9.01 o 
   2   4  15      229.43      245.67     14.69 o 
   3   4  15      187.42      237.65     23.28 o 
   4   4  15      115.62      134.03     17.00 o 
   5   4  15        6.92       -0.52      8.31 o 
   6   4  15       11.29       19.32     13.00 o 
   0   5  15        9.47       -3.74      6.85 o 
   1   5  15        3.57       -3.96      5.44 o 
   2   5  15      179.04      204.48     18.44 o 
   3   5  15      110.12      122.21     13.20 o 
   4   5  15       55.52       57.07     11.15 o 
   5   5  15       44.46       38.50     10.77 o 
   6   5  15        9.77        1.89      9.94 o 
   0   6  15        0.21      -11.29      7.53 o 
   1   6  15       47.99       40.67      7.91 o 
   2   6  15      124.91      147.78     12.21 o 
   3   6  15       43.15       49.99     10.37 o 
   4   6  15       19.84       20.18      9.19 o 
   5   6  15        1.17        4.58      9.67 o 
   0   7  15      220.90      240.17     57.42 o 
   1   7  15       63.66       57.17     10.36 o 
   2   7  15        1.93       -9.96      6.64 o 
   3   7  15        0.42      -10.14      7.75 o 
   4   7  15       58.99       44.01     11.17 o 
   5   7  15       17.38       12.52     10.26 o 
   0   8  15        0.03        0.59     11.24 o 
   1   8  15       23.51       38.31     10.00 o 
   2   8  15       66.70       51.88     10.08 o 
   3   8  15       10.35       -0.75      8.23 o 
   4   8  15        3.97        2.86      9.48 o 
   0   9  15       49.38       53.84     18.71 o 
   1   9  15       38.64       47.22     11.05 o 
   2   9  15        7.36       -7.27     10.09 o 
   3   9  15        0.26       -5.61      8.62 o 
   0  10  15        0.97        5.34     13.44 o 
   1  10  15       10.53       18.41     10.82 o 
   0   0  16      332.67      322.12     17.62 o 
   1   0  16       33.31       17.76      6.56 o 
   2   0  16       23.58       19.05      8.23 o 
   3   0  16      141.19      178.58     15.91 o 
   4   0  16       62.15       45.23     15.45 o 
   5   0  16       48.80       52.70     17.14 o 
   6   0  16       36.73       19.22     17.51 o 
   0   1  16      263.77      230.39     10.76 o 
   1   1  16      259.07      242.81      7.83 o 
   2   1  16      241.29      251.22     10.32 o 
   3   1  16      183.41      228.04     14.27 o 
   4   1  16        4.96       -3.22      7.62 o 
   5   1  16      184.37      243.55     33.21 o 
   6   1  16       19.10        8.30     11.10 o 
   0   2  16      390.05      352.43     21.07 o 
   1   2  16      852.96      818.92     16.30 o 
   2   2  16      287.51      269.79     13.39 o 
   3   2  16      295.13      300.42     14.64 o 
   4   2  16       96.92      134.18     12.69 o 
   5   2  16       54.04       27.18     11.01 o 
   6   2  16        2.69      -14.71      9.81 o 
   0   3  16      491.73      447.68     28.38 o 
   1   3  16      629.76      619.61     14.43 o 
   2   3  16      248.04      249.81     23.40 o 
   3   3  16      184.26      212.75     16.03 o 
   4   3  16       30.32       45.39     10.91 o 
   5   3  16       24.08        2.49     11.12 o 
   6   3  16       13.21        2.54     10.68 o 
   0   4  16      209.25      233.85     19.62 o 
   1   4  16      195.91      224.31     19.28 o 
   2   4  16      250.79      276.01     18.71 o 
   3   4  16       65.65       71.81     11.43 o 
   4   4  16       73.85       85.39     12.60 o 
   5   4  16        8.48        0.74      9.24 o 
   6   4  16        9.70        2.88     12.02 o 
   0   5  16       35.06       31.37     12.88 o 
   1   5  16       60.64       57.92      8.37 o 
   2   5  16       84.83       84.96     11.53 o 
   3   5  16        2.41        4.77      8.11 o 
   4   5  16       45.74       48.39     15.59 o 
   5   5  16       33.85       33.44     11.29 o 
   0   6  16        3.43       -6.58      9.47 o 
   1   6  16        2.21       -2.35      5.90 o 
   2   6  16       25.67       20.92      8.79 o 
   3   6  16       38.36       22.72     10.39 o 
   4   6  16       23.48        5.26      9.20 o 
   5   6  16        4.48        7.35     10.19 o 
   0   7  16       21.78        8.48     10.92 o 
   1   7  16       30.51       17.24      8.51 o 
   2   7  16        4.81       -1.26      8.22 o 
   3   7  16       10.23       -0.74      8.37 o 
   4   7  16       13.62        8.77      9.44 o 
   0   8  16       10.24       -4.63     12.27 o 
   1   8  16       38.73       30.55      9.72 o 
   2   8  16       25.47       24.37     11.75 o 
   3   8  16        0.31       -2.42      9.40 o 
   0   9  16        1.89       -3.09     11.72 o 
   1   9  16       15.34        4.87      9.41 o 
   2   9  16       23.08        5.67     10.88 o 
   1   0  17       10.40       -4.13      5.59 o 
   2   0  17      224.65      222.95     15.44 o 
   3   0  17      396.55      363.06     23.20 o 
   4   0  17      108.68      146.40     22.01 o 
   5   0  17        5.15       -4.74     12.38 o 
   6   0  17       24.89       39.61     26.68 o 
   0   1  17       28.54       23.02      7.12 o 
   1   1  17      152.53      157.05      8.78 o 
   2   1  17       71.00      102.04     12.57 o 
   3   1  17       16.02       14.92      7.39 o 
   4   1  17       29.58       15.74      9.49 o 
   5   1  17      157.45      179.71     18.08 o 
   6   1  17        5.26       -7.79     10.71 o 
   0   2  17       68.94       86.21     10.12 o 
   1   2  17      164.57      188.28      9.45 o 
   2   2  17        6.57       -3.40      5.87 o 
   3   2  17       26.10       20.05      7.58 o 
   4   2  17       34.37       37.07      9.31 o 
   5   2  17        3.63      -11.16      9.25 o 
   6   2  17        8.16      -11.51     10.74 o 
   0   3  17      222.90      256.52     16.42 o 
   1   3  17      197.03      240.01     15.39 o 
   2   3  17       24.14       14.17      7.37 o 
   3   3  17      126.43      136.01     13.44 o 
   4   3  17      150.80      190.30     18.56 o 
   5   3  17        2.40       -5.22      9.71 o 
   0   4  17        3.23        6.06      7.87 o 
   1   4  17      230.68      230.11     13.70 o 
   2   4  17      156.35      177.55     18.23 o 
   3   4  17       79.61       74.37     11.63 o 
   4   4  17       15.29        8.16      8.59 o 
   5   4  17       36.40       46.49     12.64 o 
   0   5  17       15.86       15.66     11.25 o 
   1   5  17       20.31       16.94      7.40 o 
   2   5  17       34.64       37.30      9.71 o 
   3   5  17       65.54       50.36     10.94 o 
   4   5  17       47.25       46.88     11.62 o 
   5   5  17       19.55       17.82     11.19 o 
   0   6  17        6.52        4.31     10.47 o 
   1   6  17        3.83       -0.74      7.01 o 
   2   6  17       28.26       12.87      8.97 o 
   3   6  17       20.52        6.66      8.14 o 
   4   6  17       39.14       39.07     11.41 o 
   0   7  17       13.81        8.21     11.60 o 
   1   7  17       15.35       10.32      8.61 o 
   2   7  17       11.07        7.24      8.80 o 
   3   7  17        9.54       10.78      9.90 o 
   4   7  17        5.28        5.75      9.92 o 
   0   8  17        1.99       -7.37     11.03 o 
   1   8  17        1.34       -3.94      8.63 o 
   2   8  17        5.35       -2.61      9.48 o 
   3   8  17        4.06        3.31      9.11 o 
   0   9  17        2.29       -0.01     12.31 o 
   0   0  18       61.58       47.76     12.09 o 
   1   0  18       16.72       -2.65      7.05 o 
   2   0  18       18.09       18.45      9.69 o 
   3   0  18        0.06       -7.06     10.47 o 
   4   0  18       32.88       38.64     16.29 o 
   5   0  18       12.28       -7.09     15.43 o 
   0   1  18        9.15        2.31      5.99 o 
   1   1  18      100.75      108.81      9.33 o 
   2   1  18       22.36       18.19      7.22 o 
   3   1  18      107.77      126.35     12.42 o 
   4   1  18        3.24       -4.60      8.36 o 
   5   1  18       16.52       12.41     12.98 o 
   0   2  18        6.94       10.63      6.85 o 
   1   2  18      116.75       99.86      8.30 o 
   2   2  18       59.88       72.58      9.91 o 
   3   2  18       11.17        2.49      7.12 o 
   4   2  18       34.49       22.66      9.88 o 
   5   2  18       13.52       -2.08      9.62 o 
   0   3  18        6.50        8.87      8.38 o 
   1   3  18      109.21      114.05     13.73 o 
   2   3  18       27.11       21.18      8.88 o 
   3   3  18      106.75      118.29     13.21 o 
   4   3  18        7.54        1.85      8.74 o 
   5   3  18        2.25       -3.27     10.00 o 
   0   4  18        3.57       -6.47      8.70 o 
   1   4  18      198.78      200.35     13.71 o 
   2   4  18        9.75        0.99      7.16 o 
   3   4  18       78.55       94.61     12.91 o 
   4   4  18       21.14       14.25      9.38 o 
   5   4  18        1.03       -3.90     11.18 o 
   0   5  18        2.41       -6.50      9.15 o 
   1   5  18       36.95       21.76      7.95 o 
   2   5  18        5.01        5.70      7.55 o 
   3   5  18        5.06        2.34      8.67 o 
   4   5  18        0.72       -7.51      9.57 o 
   0   6  18        5.12       -4.89     10.44 o 
   1   6  18       14.27        1.15      7.90 o 
   2   6  18       20.79       17.55      9.38 o 
   3   6  18       40.34       39.82     11.29 o 
   4   6  18        9.33        6.29      9.51 o 
   0   7  18       20.01        7.20     11.97 o 
   1   7  18       39.12       33.68      9.81 o 
   2   7  18        5.47       -0.05     10.60 o 
   3   7  18        4.06        9.39      9.23 o 
   0   8  18       18.99       13.30     24.73 o 
   1   8  18        5.54       11.99      9.35 o 
   1   0  19       74.24       74.17     11.76 o 
   2   0  19       26.83       23.14     12.15 o 
   3   0  19       30.78       44.27     14.93 o 
   4   0  19       62.63       67.05     18.49 o 
   5   0  19       49.49       84.20     35.90 o 
   0   1  19       20.51       22.14      7.70 o 
   1   1  19        7.31        0.11      5.42 o 
   2   1  19       35.46       40.41      8.49 o 
   3   1  19       99.80      102.65     13.87 o 
   4   1  19       10.06        3.74      9.58 o 
   5   1  19        0.59       -5.03     10.10 o 
   0   2  19        0.28        0.55      6.97 o 
   1   2  19       10.76       -3.63      5.50 o 
   2   2  19       28.46       16.06      7.59 o 
   3   2  19       27.11       17.42      8.43 o 
   4   2  19       11.31        7.41      9.74 o 
   5   2  19       15.90        5.23     10.54 o 
   0   3  19       25.40       13.92      7.97 o 
   1   3  19       57.43       51.54     10.20 o 
   2   3  19       27.73       16.98      8.92 o 
   3   3  19        3.89       -0.44      7.99 o 
   4   3  19       27.53       34.17      9.65 o 
   0   4  19       26.24       17.37     10.96 o 
   1   4  19       41.71       39.48      9.67 o 
   2   4  19        7.75       14.65      8.59 o 
   3   4  19       51.84       52.32     11.22 o 
   4   4  19        5.41        0.60      9.13 o 
   0   5  19        5.24       -2.84     10.08 o 
   1   5  19        3.02        1.43      9.25 o 
   2   5  19       11.22       -4.70      7.82 o 
   3   5  19        9.43       -5.26      8.70 o 
   4   5  19        0.73       -4.26      9.64 o 
   0   6  19        0.74       -5.96     11.57 o 
   1   6  19        3.76       -4.99      8.59 o 
   2   6  19        5.92        1.89      9.19 o 
   3   6  19        3.52      -13.30      8.87 o 
   0   7  19       20.45       12.83     13.00 o 
   1   7  19       36.88       56.05     12.96 o 
   2   7  19        2.07        1.64     10.01 o 
   0   0  20        0.35        0.94      9.98 o 
   1   0  20       28.30       20.72      9.40 o 
   2   0  20       28.50       24.53     10.52 o 
   3   0  20       22.43       11.40     12.86 o 
   4   0  20        0.00       -5.76     13.61 o 
   0   1  20       11.83       14.42      7.68 o 
   1   1  20       25.76       18.30      6.71 o 
   2   1  20        2.52       -1.44      6.66 o 
   3   1  20        0.31       -2.30      8.23 o 
   4   1  20        0.18       -0.82      9.37 o 
   0   2  20        0.31        0.95      7.42 o 
   1   2  20       64.47       50.37      9.13 o 
   2   2  20       38.85       40.55      9.10 o 
   3   2  20       54.16       79.12     11.23 o 
   4   2  20        9.90       22.34     11.05 o 
   0   3  20        4.11       -2.97      7.59 o 
   1   3  20       53.69       61.88     10.74 o 
   2   3  20        4.80       -0.85      7.73 o 
   3   3  20        9.80       -3.95      8.08 o 
   4   3  20        1.86       -8.23      9.85 o 
   0   4  20        4.33       -1.88     10.09 o 
   1   4  20        5.59       -4.13      7.93 o 
   2   4  20        4.99       -5.07      8.02 o 
   3   4  20       30.12       22.45     10.44 o 
   0   5  20        0.03       -3.46     10.67 o 
   1   5  20       28.91       19.66     10.54 o 
   2   5  20        9.52        9.20      9.48 o 
   3   5  20        1.21       -1.27      9.19 o 
   0   6  20       11.62       16.68     14.86 o 
   1   6  20       12.90        9.99     10.69 o 
   2   6  20        5.82        1.59     10.15 o 
   1   0  21        0.71      -12.74      8.80 o 
   2   0  21       43.32       32.59     15.23 o 
   3   0  21       50.44       35.00     21.75 o 
   4   0  21       13.63        2.67     21.27 o 
   0   1  21        0.03      -12.67      8.47 o 
   1   1  21       21.58       16.49      7.31 o 
   2   1  21        5.80        2.99      7.72 o 
   3   1  21       23.00       34.85     11.12 o 
   4   1  21        3.71        5.95     10.99 o 
   0   2  21       49.49       31.23     10.72 o 
   1   2  21       10.02        3.94      7.29 o 
   2   2  21        0.66       -2.39      8.11 o 
   3   2  21       21.19       24.50     10.41 o 
   0   3  21       32.89       37.29     14.19 o 
   1   3  21        0.65       -6.42      7.46 o 
   2   3  21       12.40       -4.24      7.57 o 
   3   3  21        4.44       -4.15      8.62 o 
   0   4  21       20.20       16.01     12.79 o 
   1   4  21        2.78       -5.93      8.11 o 
   2   4  21        9.17       -1.75      8.51 o 
   3   4  21       11.52        1.30      9.80 o 
   0   5  21        0.85       -2.68     11.26 o 
   1   5  21        1.79      -10.48     10.07 o 
   2   5  21       13.31       -1.01      9.78 o 
   0   0  22       27.21       59.42     22.95 o 
   1   0  22       30.78       17.97     10.93 o 
   2   0  22        2.53        3.48     13.69 o 
   3   0  22        5.16      -12.00     14.05 o 
   0   1  22        3.12        2.82     11.32 o 
   1   1  22       13.80       18.27      8.58 o 
   2   1  22       15.72       16.50      8.96 o 
   3   1  22        0.88      -13.46      8.97 o 
   0   2  22        0.05      -15.60     12.23 o 
   1   2  22        3.84       -1.20      7.84 o 
   2   2  22        4.08      -11.34      7.56 o 
   0   3  22        9.23        9.97     17.39 o 
   1   3  22        4.01        3.94      7.97 o 
   2   3  22        2.07       -1.55      8.73 o 
   0   4  22        5.04      -12.88     17.14 o 
   1   4  22        8.22       -5.63      8.71 o 
   1   0  23        4.61        5.46     10.40 o 
   0   1  23       45.73       74.12     29.19 o 
   1   1  23        2.77       -2.70      7.63 o 
   0   2  23       14.34       26.41     21.09 o 
   1   2  23        2.08       -2.19      7.71 o 
                                                 
